# Supplementary material for: Prevalence and determinants of precancerous cervical lesions among women screened for cervical cancer in Africa: A systematic review and meta-analysis
Source: PLoS One. 2025 Dec 10;20(12):e0338484. doi: 10.1371/journal.pone.0338484 (PMC12694816; doi:10.1371/journal.pone.0338484)
Supplement: S3 File — (XLSX) [file pone.0338484.s003.xlsx]

## Sheet: Sheet1
Authors	Study_area	Regions	SGA_Country	Study design	Age	Study_population	Diagnosis method	Sample_size	Prevalence_PCCL_%	Stan_error	log_prevalence	Stan_Log_prevalence
Abera et al, 2021	Ethiopia	East Africa	24	CS	35.69	>21 years	VIA	883	8.95	0.960663	2.19165	4.89398
Adam et al, 2022	Sudan	East Africa	9	Case-control	NR	>21 years	Pap smear	109	47.6	4.78361	3.86283	2.79316
Adam et al, 2022	Sudan	East Africa	9	Case-control	NR	>21 years	Pap smear	109	4.6	2.0065	1.52606	5.71567
Ago et al., 2016	Nigeria	West Africa	25	CS	31.29	>21 years	Pap smear	100	3	1.70587	1.09861	6.01815
Ali et al, 2019	Ethiopia	East Africa	24	CS	42.7	>21 years	Pap smear	366	13.1	1.76362	2.57261	4.37413
Ambounda‑Ledaga et al., 2024	Gabon	West Africa	13	Cohort	41	HIV positive	VIA	115	28.7	4.21829	3.3569	3.36212
Awolude et al., 2021	Nigeria	West Africa	25	Cohort	37.1	HIV positive	Pap smear	468	10	1.38675	2.30259	4.74296
Bateman et al, 2015	Zambia	South Africa	23	CS	NR	HIV positive	VIA	309	66.63	2.68246	4.19915	2.45714
Belayneh et al, 2019	Ethiopia	East Africa	24	CS	34.48	HIV positive	Pap smear	284	9.9	1.77223	2.29253	4.75668
CHIBVONGODZE et al, 2017	Kenya	East Africa	16	CS	NR	>21 years	Pap smear	25	12	6.49923	2.48491	4.49366
Chris-Ozoko et al., 2020	Nigeria	West Africa	25	CS	NR	>21 years	Pap smear	2115	7	0.554799	1.94591	5.2209
Christensen et al, 2023	Uganda	East Africa	22	CS	NR	>21 years	VIA	3946	7.6	0.421856	2.02815	5.11321
Daniel et al., 2019	Nigeria	West Africa	25	CS	41.2	HIV positive	Pap smear	326	12.2	1.81267	2.50144	4.47109
Darré et al, 2024	Togo	West Africa	21	CS	47	HIV positive	Pap smear	271	11.4	1.93057	2.43361	4.56377
Deksissa et al, 2015	Ethiopia	East Africa	24	CS	32.4	>21 years	VIA	334	12.9	1.83413	2.55723	4.39506
Derbie et al, 2022	Ethiopia	East Africa	24	CS	46.5	>21 years	VIA	335	19.1	2.14767	2.94969	3.87142
Desire et al, 2016	DRC	Central Africa	12	NR	NR	>21 years	VIA	229	38	3.20752	3.63759	3.03717
Dibisa et al, 2022	Ethiopia	East Africa	24	CS	35.22	>21 years	VIA	399	27.4	2.23284	3.31054	3.41794
Diop et al, 2022	Senegal	West Africa	2	CS	30	>21 years	VIA	385	5.45	1.15691	1.69562	5.53034
Doh et al, 2021	Cameroon	West Africa	11	CS	NR	>21 years	Pap smear	482	26.6	2.01264	3.28091	3.45392
Donkhon et al., 2019	Ghana	West Africa	14	CS	42.3	>21 years	Pap smear	592	3.7	0.775806	1.30833	5.90743
Effah et al., 2024	Ghana	West Africa	14	CS	NR	HIV positive	Colposcopic	258	8.5	1.73624	2.14007	4.96371
Effah et al., 2024	Ghana	West Africa	14	CS	NR	>21 years	Colposcopic	100	11.4	3.17811	2.43361	4.56377
Eljabuet al, 2021	Lybia	North Africa	2	Cohort	38.8	>21 years	Pap smear	507	4	0.870285	1.38629	5.8461
Eseoghene, et al 2021	Nigeria	West Africa	25	CS	39.54	HIV positive	Pap smear	342	16.67	2.01537	2.81361	4.05011
Essmat et al, 2021	Egypt	North Africa	2	CS	34.18	>21 years	Pap smear	830	17	1.30384	2.83321	4.02415
Fentie et al, 2020	Ethiopia	East Africa	24	CS	35.74	>21 years	VIA	844	10.3	1.04627	2.33214	4.70257
Getinet et al, 2021	Ethiopia	East Africa	24	CS	37.11	>21 years	VIA	340	15.3	1.95231	2.72785	4.16446
Getinet et al, 2024	Ethiopia	East Africa	24	CS	35.02	>21 years	Pap smear	391	14	1.75479	2.63906	4.28403
GETINET et al, 2024	Ethiopia	East Africa	24	CS	36.7	>21 years	VIA	337	13.9	1.88449	2.63189	4.29373
Gnatou et al, 2024	Togo	West Africa	21	CS	Median 36	>21 years	VIA	728	3.9	0.717511	1.36098	5.86702
Hailemariam et al, 2017	Ethiopia	East Africa	24	CS	41.66	>21 years	VIA	2120	16.5	0.806153	2.80336	4.06371
Hailemariam et al, 2020	Ethiopia	East Africa	24	CS	32.8	>21 years	VIA	412	9	1.40992	2.19722	4.88643
Hayumbu et al, 2021	Zambia	South Africa	23	CS	Median 37	>21 years	VIA	329	19	2.16282	2.94444	3.87824
Hoffman et al, 2016	South Africa	South Africa	1	CS	50.5	>21 years	Pap smear	237	31.7	3.0225	3.45632	3.24443
Ibrahima et al., 2023	Guinea	West Africa	2	Cohort	36	>21 years	VIA	2308	9.6	0.6132	2.26176	4.79866
Inuwa et al., 2016	Nigeria	West Africa	25	CS	30.58	HIV positive	Pap smear	365	47.94	2.6149	3.86995	2.78569
Inuwa et al., 2016	Nigeria	West Africa	25	CS	30.58	HIV negative	Pap smear	365	31.78	2.43717	3.45884	3.24149
Irabor et al., 2018	Nigeria	West Africa	25	CS	43	>21 years	Pap smear	525	17	1.6394	2.83321	4.02415
Jolly et al, 2017	Swaziland	South Africa	10	CS	NR	HIV positive	VIA	273	22.9	2.5431	3.13114	3.63936
Jolly et al, 2017	Swaziland	South Africa	10	CS	NR	HIV negative	VIA	273	5.7	1.40318	1.74047	5.4775
Kagoné et al., 2022	Burkina Faso	West Africa	2	CS	34.9	>21 years	VIA	577	15.4	1.50265	2.73437	4.15573
Kamdem et al, 2022	Cameroon	West Africa	11	CS	44	>21 years	Colposcopic	71	57.5	5.86677	4.05178	2.60021
Karuri et al, 2015	Kenya	East Africa	16	CS	39.9	>21 years	Pap smear	119	36	4.40015	3.58352	3.09798
Kaseka et al, 2022	Malawi	South Africa	2	Cohort	41.99	>21 years	Pap smear	500	24.4	1.92075	3.19458	3.5601
Kassa LS et al, 2019	Ethiopia	East Africa	24	CS	35.9	HIV positive	VIA	435	20.2	1.92501	3.00568	3.799
Katz et al., 2016	South Africa	South Africa	1	Cohort	Median 33	HIV positive	Pap smear	237	75.6	2.78986	4.32546	2.33966
Kirabira et al, 2024	Uganda	East Africa	22	CS	45	HIV positive	Pap smear	210	23	2.90402	3.13549	3.63389
Kirabira et al, 2024	Uganda	East Africa	22	CS	45	HIV negative	Pap smear	210	12	2.24245	2.48491	4.49366
Kiros et al, 2021	Ethiopia	East Africa	24	CS	36.96	HIV positive	VIA	427	9.3	1.4055	2.23001	4.84189
Kiros et al, 2021	Ethiopia	East Africa	24	CS	36.96	HIV negative	VIA	129	8.6	2.46847	2.15176	4.94794
Kurtay et al, 2022	Somalia	East Africa	8	Cohort	NR	>21 years	Pap smear	497	12.3	1.47324	2.5096	4.45996
Lawal et al., 2017	Nigeria	West Africa	25	CS	34.5	HIV positive	Pap smear	135	56.3	4.26902	4.03069	2.62121
Lawal et al., 2017	Nigeria	West Africa	25	CS	34.5	HIV negative	Pap smear	135	12.6	2.8561	2.5337	4.4271
Ledaga et al, 2022	Gabon	West Africa	13	CS	34.3	>21 years	Pap smear	144	11.8	2.6884	2.4681	4.51662
Lemma et al, 2024	Ethiopia	East Africa	24	CS	35.05	HIV positive	VIA	257	16	2.28683	2.77259	4.10466
Lemu et al, 2021	Ethiopia	East Africa	24	CS	34	HIV positive	VIA	444	18.7	1.85044	2.92852	3.89897
Macharia et al, 2017	Kenya	East Africa	16	CS	38.3	HIV positive	VIA	75	22.7	4.83695	3.12236	3.6504
Magaji et al, 2024	Nigeria	West Africa	25	CS	45.08	HIV positive	Pap smear	566	24	1.79516	3.17805	3.58065
Makuza et al, 2015	Uganda	East Africa	22	CS	37	>21 years	VIA	1002	1.7	0.408383	0.530628	5.57206
Mariko et al, 2021	Mali	West Africa	18	CS	38.66	>21 years	VIA	2351	4.2	0.413696	1.43508	5.8033
Mayeri et al., 2024	DRC	Central Africa	12	CS	37.5	>21 years	Pap smear	142	17	3.15224	2.83321	4.02415
Mekuria et al, 2021	Ethiopia	East Africa	24	CS	NR	>21 years	VIA	422	23.5	2.06399	3.157	3.60693
Merera et al, 2021	Ethiopia	East Africa	24	CS	35.97	>21 years	VIA	293	15.7	2.12535	2.75366	4.12992
Misgina et al, 2016	Ethiopia	East Africa	24	CS	32.95	>21 years	VIA	342	6.9	1.37052	1.93152	5.2395
Mremi et al, 2022	Tanzania	East Africa	2	CS	NR	>21 years	VIA	1620	17.6	0.946155	2.8679	3.97839
Muia et al., 2021	Kenya	East Africa	16	NR	NR	HIV positive	Pap smear	385	7.8	1.36673	2.05412	5.07878
Mukanyangezi et al, 2018	Rwanda	East Africa	7	Cohort	46	HIV positive	Pap smear	400	24.3	2.14448	3.19048	3.5652
Mukanyangezi et al, 2018	Rwanda	East Africa	7	Cohort	46	HIV negative	Pap smear	400	9.9	1.49331	2.29253	4.75668
Mulugeta Y., 2022	Ethiopia	East Africa	24	CS	34.97	HIV positive	VIA	334	16.5	2.03101	2.80336	4.06371
Mulugeta Y., 2022	Ethiopia	East Africa	24	CS	34.97	HIV negative	VIA	363	9.6	1.5462	2.26176	4.79866
Musa et al., 2020	Nigeria	West Africa	25	CS	39	HIV positive	Pap smear	1556	3.7	0.47853	1.30833	5.90743
MUTUKU et al, 2018	Kenya	East Africa	16	CS	NR	HIV positive	Pap smear	400	7.8	1.34086	2.05412	5.07878
Ngwibete et al., 2024	Nigeria	West Africa	25	CS	31	>21 years	VIA	148	10.8	2.55131	2.37955	4.63773
Njagi et al, 2021	Kenya	East Africa	16	CS	30.2	HIV positive	Pap smear	373	42	2.55555	3.73767	2.92687
Njagi et al, 2021	Kenya	East Africa	16	CS	30.2	HIV negative	Pap smear	107	19	3.79252	2.94444	3.87824
Nkfusai et al, 2017	Cameroon	West Africa	11	CS	38.5	>21 years	VIA	60	3.33	2.31629	1.20297	5.97417
Ntuliet et al, 2020	South Africa	South Africa	1	Cohort	39.8	HIV positive	Pap smear	39220	31.8	0.235154	3.45947	3.24075
Ntuliet et al, 2020	South Africa	South Africa	1	Cohort	39.8	HIV negative	Pap smear	45246	9.2	0.135877	2.2192	4.85659
Nzang et al., 2024	Cameroon	West Africa	11	CS	41.2	>21 years	VIA	224	13.4	2.27608	2.59525	4.34338
Oduor et al., 2016	Kenya	East Africa	16	CS	38.6	>21 years	Pap smear	425	53.4	2.41974	3.97781	2.67447
Okorie et al., 2017	Nigeria	West Africa	25	CS	35.63	HIV positive	Pap smear	226	10.6	2.04771	2.36085	4.6633
OKUNADE et al., 2023	Nigeria	West Africa	25	CS	43.3	>21 years	Pap smear	593	6.7	1.02672	1.90211	5.27728
Okunowo et al., 2023	Nigeria	West Africa	25	CS	42.7	>21 years	Pap smear	244	9.8	1.90336	2.28238	4.77054
Okwi et al, 2017	Uganda	East Africa	22	CS	44	>21 years	Pap smear	1210	11.2	0.906615	2.41591	4.58798
Omeke et al., 2022	Nigeria	West Africa	25	CS	39.35	>21 years	Pap smear	212	15	2.45238	2.70805	4.19103
Omoragbon et al., 2017	Nigeria	West Africa	25	CS	39.73	HIV positive	Pap smear	65	26.2	5.45409	3.26576	3.47241
Omoragbon et al., 2017	Nigeria	West Africa	25	CS	39.73	HIV negative	Pap smear	65	16.9	4.64823	2.82731	4.03196
Omoyeni et al, 2022	South Africa	South Africa	1	CS	NR	>21 years	Pap smear	246	48.2	3.18582	3.87536	2.78003
Oringo J., 2020	Uganda	East Africa	22	CS	NR	HIV positive	Pap smear	210	5.7	1.59987	1.74047	5.4775
Oumar et al, 2022	Mali	West Africa	18	CS	Median 32	>21 years	VIA	42492	9.2	0.140211	2.2192	4.85659
Paluku et al., 2019	DRC	Central Africa	12	Cohort	38.78	>21 years	Pap smear	644	7.45	1.03472	2.00821	5.13951
Rantshabeng et al., 2024	Botswana	South Africa	2	Cohort	41.5	>21 years	Pap smear	171	13.5	2.61323	2.60269	4.33329
Siad et al, 2023	Somalia	East Africa	8	CS	NR	>21 years	VIA	925	15.7	1.19617	2.75366	4.12992
Simo et al, 2021	Cameroon	West Africa	11	CS	NR	>21 years	Pap smear	189	17	2.73233	2.83321	4.02415
Simo et al, 2021	Cameroon	West Africa	11	CS	NR	>21 years	Pap smear	137	15.3	3.07558	2.72785	4.16446
Ssedyabane et al, 2024	Uganda	East Africa	22	CS	41.9	>21 years	Pap smear	351	6.6	1.32523	1.88707	5.29645
Stroetmann et al, 2024	Ethiopia	East Africa	24	CS	NR	>21 years	VIA	13800	6.9	0.215754	1.93152	5.2395
Teame et al, 2018	Ethiopia	East Africa	24	Case-control	NR	>21 years	VIA	343	12.8	1.80392	2.54945	4.40565
Temesgen et al, 2021	Ethiopia	East Africa	24	CS	Median 35	>21 years	VIA	337	13.1	1.83794	2.57261	4.37413
Temesgen et al, 2019	Ethiopia	East Africa	24	CS	36.26	>21 years	VIA	422	6.9	1.2338	1.93152	5.2395
Temesgen et al, 2020	Ethiopia	East Africa	24	CS	Median 35	>21 years	VIA	234	14.1	2.27509	2.64617	4.27441
Tenkir et al, 2023	Ethiopia	East Africa	24	CS	38.68	>21 years	VIA	372	14	1.79904	2.63906	4.28403
Tirkaso et al, 2024	Ethiopia	East Africa	24	CS	47.06	>21 years	Pap smear	2613	16.8	0.731386	2.82138	4.03981
Ugboaja et al., 2016	Nigeria	West Africa	25	CS	37.7	HIV positive	Pap smear	110	28.2	4.29033	3.33932	3.38321
Umemmuo MU et al 2019	Nigeria	West Africa	25	Cohort	51.2	>21 years	Pap smear	5212	6.5	0.341476	1.8718	5.31582
Vieira et al., 2024	Cape Vede	North Africa	2	Cohort	Median 38	>21 years	Pap smear	13035	16.9	0.328238	2.82731	4.03196
Wabo et al, 2022	Cameroon	West Africa	11	CS	40.2	>21 years	Pap smear	925	12.2	1.07611	2.50144	4.47109
Wakwoya et al, 2020	Ethiopia	East Africa	24	CS	32.5	>21 years	VIA	1181	24.5	1.2515	3.19867	3.55502
Worku et al, 2024	Ethiopia	East Africa	24	CS	Median 36	HIV positive	VIA	915	24.48	1.42143	3.19786	3.55604
WoromogoIet al, 2021	Gabon	West Africa	13	CS	39.8	>21 years	VIA	191	22.5	3.02152	3.11352	3.66156
Zelalem et al, 2022	Ethiopia	East Africa	24	CS	39.7	HIV positive	VIA	267	7.5	1.61193	2.0149	5.1307
								212984

## Sheet: Sheet2
Authors	OR_No_education	LCI	UCI	log_LCI	log_UCI	Log_OR	Stan_error	OR_residency	LCI	UCI	log_LCI	log_UCI	Log_OR	Stan_error	OR_STI	LCI	UCI	log_LCI	log_UCI	Log_OR	Stan_error	OR_MX_partner	LCI	UCI	log_LCI	log_UCI	Log_OR	Stan_error	OR_Early coitus	LCI	UCI	log_LCI	log_UCI	Log_OR	Stan_error	OR_seropositive	LCI	UCI	log_LCI	log_UCI	Log_OR	Stan_error	OR_CD4_count	LCI	UCI	log_LCI	log_UCI	Log_OR	Stan_error
Wakwoya et al, 2020	2.68	1.32	5.46	0.277632	1.69745	0.985817	0.362198
Yaze et al, 2022	6.39	2.92	13.98	1.07158	2.63763	1.85473	0.399501
Getinet et al, 2021								2.04	1.12	3.7	0.113329	1.30833	0.71295	0.304848
Worku et al, 2024								2.63	1.61	4.17	0.476234	1.42792	0.966984	0.242776
Derbie et al, 2022															14.23	7.9	25.64	2.06686	3.24415	2.65535	0.300329
Teame et al, 2018															3.2	1.26	8.1	0.231112	2.09186	1.16315	0.474682
Alamiraw et al., 2021															1.74	1.09	2.79	0.0861777	1.02604	0.553885	0.239761
Tekalegn et al., 2020															1.9	1.1	3.5	0.0953102	1.25276	0.641854	0.295269
Teklehaimanot et al., 2024															2.58	1.1	6.09	0.0953102	1.80665	0.947789	0.436566
Yaze et al, 2022															3.7	2.14	6.14	0.760806	1.81482	1.30833	0.268882
Temesgen et al., 2019															3.43	1.65	5.35	0.500775	1.6771	1.23256	0.300082
Dibisa et al, 2022															3.46	1.94	6.18	0.662688	1.82132	1.24127	0.295569
Mekuria et al, 2021															6.76	1.14	3.9	0.131028	1.36098	1.91102	0.313762
Hailemariam et al, 2020															2.84	1.07	7.53	0.0676586	2.0189	1.0438	0.497764
Kassa et al, 2019															4.04	2.19	7.44	0.783902	2.00687	1.39624	0.311982
Getinet et al, 2021															3.4	1.32	8.78	0.277632	2.17248	1.22378	0.483379
Temesgen et al, 2020															9.97	2.98	33.4	1.09192	3.50856	2.29958	0.616488
Zelalem et al, 2022															5.39	1.56	18.7	0.444686	2.92852	1.68455	0.633632
Belayneh et al, 2019															4.52	1.5	13.6	0.405465	2.61007	1.50851	0.562399
Dessie et al, 2023															4.97	2.78	8.78	1.02245	2.17248	1.60342	0.293374
Alamiraw et al, 2020															1.74	1.09	2.79	0.0861777	1.02604	0.553885	0.239761
Lemma et al, 2024															4.3	1.48	12.49	0.392042	2.52493	1.45862	0.544104
Tenkir et al, 2023															4.64	2.08	10.3	0.732368	2.33214	1.53471	0.408106
Kassa et al, 2018															2.48	1.19	5.18	0.173953	1.64481	0.908259	0.375217
Hailemariam et al, 2017															8.36	5.634	12.41	1.72882	2.5185	2.12346	0.20145
Worku et al, 2024															1.56	1.12	2.17	0.113329	0.774727	0.444686	0.168724
Diop et al, 2022															10.15	3.46	29.85	1.24127	3.39618	2.31747	0.549724
Okwi et al, 2017															6.52	4.33	9.1	1.46557	2.20827	1.87487	0.189466
Lemu et al, 2021																						7.69	1.67	33.33	0.512824	3.50646	2.03992	0.763682
Teame et al, 2018																						2.17	1.01	4.67	0.00995033	1.54116	0.774727	0.390614
Beyene et al, 2021																						2.98	1.35	6.65	0.300105	1.89462	1.09192	0.406763
Alamiraw et al., 2021																						1.73	1.07	2.81	0.0676586	1.03318	0.548121	0.246308
Tekalegn et al., 2020																						3.2	1.2	8	0.182322	2.07944	1.16315	0.483959
Yaze et al, 2022																						3.05	1.76	5.29	0.565314	1.66582	1.11514	0.280741
Temesgen et al., 2019																						3.86	2.37	6.69	0.86289	1.90061	1.35067	0.264725
Mekuria et al, 2021																						1.83	1.21	3.29	0.19062	1.19089	0.604316	0.25517
Fentie et al, 2020																						4.9	1.31	8.75	0.270027	2.16905	1.58924	0.484446
Kassa et al, 2019																						2.91	1.13	7.52	0.122218	2.01757	1.06815	0.483507
Getinet et al, 2021																						9.87	1.38	70.4	0.322083	4.25419	2.2895	1.00309
Temesgen et al, 2020																						4.17	1.3	13.36	0.262364	2.59227	1.42792	0.594362
Belayneh et al, 2019																						9.09	2.08	33.33	0.732368	3.50646	2.20717	0.707676
Getinet et al, 2016																						3.2	1.1	10	0.0953102	2.30259	1.16315	0.56308
Dessie et al, 2023																						3.21	1.71	6.07	0.536493	1.80336	1.16627	0.32318
Alamiraw et al, 2020																						1.73	1.07	2.81	0.0676586	1.03318	0.548121	0.246308
Lemma et al, 2024																						2.53	1.05	6.1	0.0487902	1.80829	0.928219	0.448852
Tenkir et al, 2023																						2.62	1.21	5.68	0.19062	1.73695	0.963174	0.394472
Kassa et al, 2018																						5.864	2.67	12.84	0.982078	2.55257	1.76883	0.400634
Wakwoya et al, 2020																						1.75	1.13	2.7	0.122218	0.993252	0.559616	0.222203
Okwi et al, 2017																						2.74	1.71	4.43	0.536493	1.4884	1.00796	0.242833
Alamiraw et al., 2021																													1.68	1.02	2.8	0.0198026	1.02962	0.518794	0.257606
Beyene et al, 2021																													2.39	1.14	5.47	0.131028	1.69928	0.871293	0.400064
Teklehaimanot et al., 2024																													3.77	1.46	9.69	0.378436	2.27109	1.32708	0.482821
Yaze et al, 2022																													2.67	1.55	4.59	0.438255	1.52388	0.982078	0.276945
Temesgen et al., 2019																													2.5	1.65	4.12	0.500775	1.41585	0.916291	0.233438
Mekuria et al, 2021																													1.38	1.2	5.13	0.182322	1.63511	0.322083	0.370608
Fentie et al, 2020																													2.72	1.65	4.49	0.500775	1.50185	1.00063	0.255377
Kassa et al, 2019																													3.36	1.79	5.01	0.582216	1.61144	1.21194	0.262556
Temesgen et al, 2020																													2.34	1.13	5.7	0.122218	1.74047	0.850151	0.412819
Getinet et al, 2016																													5.2	1.5	17.9	0.405465	2.8848	1.64866	0.632484
Dessie et al, 2023																													4.35	2.48	7.67	0.908259	2.03732	1.47018	0.288025
Alamiraw et al, 2020																													1.68	1.02	2.8	0.0198026	1.02962	0.518794	0.257606
Tenkir et al, 2023																													5.6	1.87	16.8	0.625938	2.82138	1.72277	0.560061
Deksissa et al, 2015																													2.2	1.1	4.3	0.0953102	1.45862	0.788457	0.347782
Kassa et al, 2018																													6.703	1.74	10.12	0.553885	2.31451	1.90256	0.44914
Hailemariam et al, 2017																													8.97	5.59	14.39	1.72098	2.66653	2.19389	0.241213
Okwi et al, 2017																													1.41	0.98	2.2	-0.0202027	0.788457	0.34359	0.206291
Makuza et al, 2015																													1.75	1.01	3.03	0.00995033	1.10856	0.559616	0.280258
Mekuria et al, 2021																																				2.22	1.1	4.69	0.0953102	1.54543	0.797507	0.369929
Teklehaimanot et al., 2024																																				3.45	1.29	9.25	0.254642	2.22462	1.23837	0.502546
Yaze et al, 2022																																				1.93	1.11	3.37	0.10436	1.21491	0.65752	0.283304
Temesgen et al., 2019																																				1.99	0.44	2.25	-0.820981	0.81093	0.688135	0.416304
Getinet et al, 2021																																				4.89	1.54	15.49	0.431782	2.74019	1.58719	0.588881
Temesgen et al, 2020																																				8.16	2.08	32.09	0.732368	3.46854	2.09924	0.698004
Tenkir et al, 2023																																				3.56	1.53	8.29	0.425268	2.11505	1.26976	0.431067
Hailemariam et al, 2017																																				9.03	4.54	17.98	1.51293	2.88926	2.20055	0.351105
Kirabira et al, 2024																																				2.37	1.27	4.42	0.239017	1.48614	0.86289	0.318144
Jolly et al, 2017																																				4.06	1.61	10.25	0.476234	2.32728	1.40118	0.472205
Kassa et al, 2019																																											7.51	3.58	15.68	1.27536	2.75239	2.01624	0.376792
Dessie et al, 2023																																											1.89	1	3.57	0	1.27257	0.636577	0.324634
Lemma et al, 2024																																											11.33	2.88	24.58	1.05779	3.20193	2.42745	0.546975
Lemu et al, 2021
Worku et al, 2024
Tekalegn et al., 2020
Temesgen et al., 2019
Tenkir et al, 2023
Teklehaimanot et al., 2024
Dibisa et al, 2022
Getinet et al, 2021
Getinet et al, 2016
Lemma et al, 2024
Kassa et al, 2018
Ssedyabane et al, 2024
[truncated: 28 more columns]
